# Supplementary material for: Response diversity of free-floating plants to nutrient stoichiometry and temperature: growth and resting body formation
Source: PeerJ. 2016 Mar 7;4:e1781. doi: 10.7717/peerj.1781 (PMC4793347; doi:10.7717/peerj.1781)
Supplement: Supplemental Information 1 [file peerj-04-1781-s001.csv]

plate	row	col	species	Temp	Nutr	area0	area3	area5	area7	area10	area12	rgr1.5	rgr4	rgr6	rgr8.5	rgr11	maxRGR	avgRGR	turions3	turions5	turions7	turions10	turions12	turionsTOT	outlier	turions3_area	turions5_area	turions7_area	turions10_area	turions12_area	turions_areaTOT
A	C	1	LM	18	high	26.111	44.824	77.509	103.683	157.898	209.308	0.18012901	0.273825174	0.145472054	0.140203696	0.140928798	0.273825174	0.176111746	0	0	0	0	0	0	0	0	0	0	0	0	0
B	A	3	LM	18	high	25.259	37.872	61.813	94.355	162.262	222.826	0.135009842	0.244950823	0.211475283	0.180716016	0.158589443	0.244950823	0.186148281	0	0	0	0	0	0	0	0	0	0	0	0	0
C	B	2	LM	18	high	31.564	42.322	58.479	78.335	110.559	125.834	0.097763272	0.161680335	0.146163393	0.114851604	0.064707131	0.161680335	0.117033147	0	0	0	0	0	0	0	0	0	0	0	0	0
C	B	4	LM	18	high	28.796	43.867	66.226	97.38	133.027	139.022	0.140308613	0.205955403	0.192773858	0.103977088	0.022040039	0.205955403	0.133011	0	0	0	0	0	0	0	0	0	0	0	0	0
D	C	1	LM	18	high	36.64	51.255	72.342	95.751	146.108	157.087	0.111890878	0.17229585	0.140173099	0.140865001	0.036226859	0.17229585	0.120290337	0	0	0	0	0	0	0	0	0	0	0	0	0
E	A	3	LM	18	high	31.078	47.235	82.818	119.937	192.697	224.581	0.13954499	0.280755143	0.185160588	0.158050801	0.076558718	0.280755143	0.168014048	0	0	0	0	0	0	0	0	0	0	0	0	0
F	B	2	LM	18	high	27.037	40.53	63.554	97.478	164.358	219.946	0.134945381	0.224923749	0.213868387	0.174140088	0.145667543	0.224923749	0.178709029	0	0	0	0	0	0	0	0	0	0	0	0	0
F	B	4	LM	18	high	26.673	41.368	66.948	92.028	129.148	157.611	0.146285272	0.240704282	0.15908834	0.112955385	0.099585469	0.240704282	0.15172375	0	0	0	0	0	0	0	0	0	0	0	0	0
A	A	1	LM	18	low	18.727	25.534	30.688	37.418	43.34	52.863	0.103348188	0.091930401	0.099140087	0.048974708	0.099313833	0.103348188	0.088541443	0	0	0	0	0	0	0	0	0	0	0	0	0
A	A	4	LM	18	low	18.094	23.732	31.111	30.47	34.865	46.352	0.090414652	0.135368553	-0.010409431	0.044913623	0.14239049	0.14239049	0.080535577	0	0	0	0	0	0	0	0	0	0	0	0	0
B	B	3	LM	18	low	20.48	26.13	30.961	35.282	36.977	39.995	0.08121176	0.084822134	0.065322285	0.01564106	0.039229174	0.084822134	0.057245283	0	0	0	0	0	0	0	0	0	0	0	0	0
C	C	2	LM	18	low	21.67	28.176	37.116	43.174	46.6	43.373	0.087513912	0.137788796	0.075595159	0.025454026	-0.035881707	0.137788796	0.058094037	0	0	0	0	0	0	0	0	0	0	0	0	0
D	A	1	LM	18	low	31.372	49.483	53.481	58.411	67.825	71.071	0.151904467	0.038848637	0.044088889	0.049808877	0.023374259	0.151904467	0.061605026	0	0	0	0	0	0	0	0	0	0	0	0	0
D	A	4	LM	18	low	25.447	31.773	36.747	37.566	47.131	54.086	0.074006338	0.072719859	0.011021398	0.075610524	0.068822207	0.075610524	0.060436065	0	0	0	0	0	0	0	0	0	0	0	0	0
E	B	3	LM	18	low	25.241	33.094	38.597	42.528	48.938	55.02	0.090294114	0.076911278	0.048494065	0.046797169	0.058571282	0.090294114	0.064213582	0	0	0	0	0	0	0	0	0	0	0	0	0
F	C	2	LM	18	low	10.987	17.661	24.838	28.399	32.165	39.801	0.158215354	0.17050796	0.066989597	0.041508324	0.106506566	0.17050796	0.10874556	0	0	0	0	0	0	0	0	0	0	0	0	0
A	B	1	LM	18	med	14.006	27.83	44.028	69.57	111.358	148.464	0.228876255	0.22935561	0.228753822	0.156805599	0.143796134	0.22935561	0.197517484	0	0	0	0	0	0	0	0	0	0	0	0	0
B	C	3	LM	18	med	17.653	28.807	47.319	76.291	126.328	162.229	0.163237558	0.248146747	0.238821535	0.168108908	0.125063609	0.248146747	0.188675671	0	0	0	0	0	0	0	0	0	0	0	0	0
B	C	4	LM	18	med	14.211	25.667	39.966	56.264	96.31	134.386	0.197063269	0.221411486	0.171012903	0.179172419	0.16657205	0.221411486	0.187046426	0	0	0	0	0	0	0	0	0	0	0	0	0
C	A	2	LM	18	med	28.289	40.372	61.882	84.148	107.847	120.821	0.11855448	0.213546435	0.153673904	0.082712134	0.056798278	0.213546435	0.125057046	0	0	0	0	0	0	0	0	0	0	0	0	0
D	B	1	LM	18	med	22.119	34.173	45.251	60.373	78.873	96.306	0.14499963	0.140394455	0.144158608	0.089098993	0.099845829	0.14499963	0.123699503	0	0	0	0	0	0	0	0	0	0	0	0	0
E	C	3	LM	18	med	30.621	47.712	76.577	106.191	158.799	196.682	0.147832297	0.236556916	0.163471294	0.134133297	0.10697448	0.236556916	0.157793657	0	0	0	0	0	0	0	0	0	0	0	0	0
E	C	4	LM	18	med	21.698	34.877	61.121	85.908	131.799	157.252	0.158202499	0.28051396	0.170210725	0.142667026	0.08828579	0.28051396	0.167976	0	0	0	0	0	0	0	0	0	0	0	0	0
F	A	2	LM	18	med	31.601	57.616	85.931	124.76	158.311	188.483	0.200203847	0.199872171	0.186423622	0.079389854	0.087223182	0.200203847	0.150622535	0	0	0	0	0	0	0	0	0	0	0	0	0
G	C	1	LM	24	high	21.894	54.288	95.86	186.149	310.767	299.243	0.30269686	0.284292793	0.331829317	0.170832002	-0.018893741	0.331829317	0.214151446	0	0	0	0	0	0	0	0	0	0	0	0	0
H	A	3	LM	24	high	24.459	57.69	100.745	181.527	270.587	331.407	0.286028534	0.278754362	0.294405916	0.13306309	0.101376777	0.294405916	0.218725736	0	0	0	0	0	0	0	0	0	0	0	0	0
I	B	2	LM	24	high	29.871	77.37	124.538	195.39	260.138	368.814	0.317236999	0.238005891	0.225193336	0.095404899	0.174540096	0.317236999	0.210076244	0	0	0	0	0	0	0	0	0	0	0	0	0
I	B	4	LM	24	high	34.933	88.64	140.77	209.385	274.913	354.748	0.310383761	0.231272065	0.198523655	0.090760007	0.127476497	0.310383761	0.191683197	0	0	0	0	0	0	0	0	0	0	0	0	0
J	C	1	LM	24	high	16.851	42.356	79.586	131.658	215.708	303.219	0.307233362	0.315364055	0.251684727	0.164572663	0.170264838	0.315364055	0.241823929	0	0	0	0	0	0	0	0	0	0	0	0	0
K	A	3	LM	24	high	23.409	60.948	125.454	210.161	312.649	385.947	0.318966826	0.360959058	0.257967373	0.132402417	0.105309449	0.360959058	0.235121025	0	0	0	0	0	0	0	0	0	0	0	0	0
L	B	2	LM	24	high	21.672	44.289	89.217	143.972	289.927	340.018	0.238238411	0.350167633	0.239273616	0.233336777	0.079684695	0.350167633	0.228140226	0	0	0	0	0	0	0	0	0	0	0	0	0
L	B	4	LM	24	high	20.399	49.928	108.428	180.786	307.827	373.775	0.298365363	0.387752195	0.255613827	0.177407975	0.097058038	0.387752195	0.243239479	0	0	0	0	0	0	0	0	0	0	0	0	0
G	A	1	LM	24	low	11.081	30.47	32.402	40.833	51.383	50.625	0.337170221	0.030738778	0.115635214	0.0766056	-0.007430927	0.337170221	0.110543777	0	0	0	0	0	0	0	0	0	0	0	0	0
G	A	4	LM	24	low	15.074	26.086	31.275	35.938	44.729	46.304	0.182809122	0.090710142	0.069488088	0.072942276	0.017303145	0.182809122	0.086650555	0	0	0	0	0	0	0	0	0	0	0	0	0
H	B	3	LM	24	low	17.85	33.082	36.318	39.562	46.143	59.186	0.20566194	0.046662079	0.042777788	0.05129207	0.124469879	0.20566194	0.094172751	0	0	0	0	0	0	0	0	0	0	0	0	0
I	C	2	LM	24	low	30.444	54.751	55.268	61.423	60.937	83.433	0.195635568	0.004699223	0.052795139	-0.002647938	0.157101685	0.195635568	0.081516735	0	0	0	0	0	0	0	0	0	0	0	0	0
J	A	1	LM	24	low	17.763	31.227	39.67	41.607	50.764	61.287	0.188055154	0.119656065	0.023836594	0.06630634	0.094190153	0.188055154	0.098408861	0	0	0	0	0	0	0	0	0	0	0	0	0
J	A	4	LM	24	low	24.256	33.258	43.293	46.542	54.387	63.399	0.105210443	0.13184781	0.036182086	0.051923341	0.076661467	0.13184781	0.080365029	0	0	0	0	0	0	0	0	0	0	0	0	0
K	B	3	LM	24	low	21.068	32.911	43.014	44.949	49.737	61.81	0.148683882	0.133859348	0.022001435	0.033740203	0.10865802	0.148683882	0.089388578	0	0	0	0	0	0	0	0	0	0	0	0	0
L	C	2	LM	24	low	19.665	31.835	40.149	42.631	54.545	60.149	0.160575303	0.11601561	0.029992077	0.08214812	0.048899384	0.160575303	0.087526099	0	0	0	0	0	0	0	0	0	0	0	0	0
G	B	1	LM	24	med	32.178	66.731	100.557	142.902	213.065	220.371	0.243128874	0.205027559	0.175717175	0.133146068	0.016857603	0.243128874	0.154775456	0	0	0	0	0	0	0	0	0	0	0	0	0
H	C	3	LM	24	med	15.272	39.336	67.63	117.328	189.824	240.964	0.315373015	0.270955771	0.27546088	0.160374632	0.119275109	0.315373015	0.228287881	0	0	0	0	0	0	0	0	0	0	0	0	0
H	C	4	LM	24	med	27.168	64.008	94.014	139.88	189.521	193.465	0.285656088	0.192217816	0.198670602	0.101238308	0.010298391	0.285656088	0.157616241	0	0	0	0	0	0	0	0	0	0	0	0	0
I	A	2	LM	24	med	29.118	70.414	99.503	146.975	192.321	260.624	0.294345189	0.172897844	0.195037355	0.089634449	0.151956452	0.294345189	0.180774258	0	0	0	0	0	0	0	0	0	0	0	0	0
J	B	1	LM	24	med	25.575	49.66	93.281	143.098	201.79	251.004	0.221194823	0.315208331	0.213956634	0.114565947	0.109120661	0.315208331	0.194809279	0	0	0	0	0	0	0	0	0	0	0	0	0
K	C	3	LM	24	med	21.3	43.875	78.1	117.734	168.423	214.61	0.240879203	0.288322688	0.205218893	0.119350276	0.121171878	0.288322688	0.194988588	0	0	0	0	0	0	0	0	0	0	0	0	0
K	C	4	LM	24	med	22.768	46.138	71.858	95.591	99.564	157.024	0.235426955	0.221527522	0.142693362	0.013573993	0.227799003	0.235426955	0.168204167	0	0	0	0	0	0	0	0	0	0	0	0	0
L	A	2	LM	24	med	15.132	40.428	72.693	116.405	188.241	245.302	0.327570302	0.29336124	0.235415198	0.160215856	0.132383524	0.327570302	0.229789224	0	0	0	0	0	0	0	0	0	0	0	0	0
M	C	1	LM	30	high	28.574	71.325	132.988	205.043	300.779	404.422	0.304916561	0.311506001	0.216480407	0.127718688	0.148041556	0.311506001	0.221732643	0	0	0	0	0	0	0	0	0	0	0	0	0
N	A	3	LM	30	high	21.919	46.423	87.116	146.075	234.242	297.048	0.250147062	0.314722769	0.258439812	0.157411527	0.118769486	0.314722769	0.219898131	0	0	0	0	0	0	0	0	0	0	0	0	0
O	B	2	LM	30	high	23.335	62.31	97.124	132.809	246.625	317.874	0.327389182	0.221933293	0.156461747	0.206318986	0.126893057	0.327389182	0.207799253	0	0	0	0	0	0	0	0	0	0	0	0	0
O	B	4	LM	30	high	20.651	46.731	76.917	103.736	186.184	257.58	0.272214671	0.249159581	0.149561146	0.194962074	0.16229746	0.272214671	0.205638986	0	0	0	0	0	0	0	0	0	0	0	0	0
P	C	1	LM	30	high	25.65	62.516	104.351	158.104	235.517	339.852	0.296959651	0.256168846	0.207746414	0.132843351	0.183363566	0.296959651	0.215416366	0	0	0	0	0	0	0	0	0	0	0	0	0
Q	A	3	LM	30	high	16.505	48.806	85.576	139.555	231.128	299.64	0.36139663	0.280775807	0.244526959	0.16817096	0.129805042	0.36139663	0.23693508	0	0	0	0	0	0	0	0	0	0	0	0	0
R	B	2	LM	30	high	19.427	41.992	75.276	128.956	215.93	314.243	0.256938424	0.291841117	0.269154951	0.171827673	0.187606145	0.291841117	0.235473662	0	0	0	0	0	0	0	0	0	0	0	0	0
R	B	4	LM	30	high	21.081	43.506	75.703	127.982	254.464	329.465	0.2415089	0.276959465	0.26253592	0.229089914	0.129155377	0.276959465	0.227849915	0	0	0	0	0	0	0	0	0	0	0	0	0
M	A	1	LM	30	low	20.761	37.496	48.464	44.403	46.163	56.824	0.197052678	0.128293497	-0.04375711	0.012957192	0.10389008	0.197052678	0.079687267	0	0	0	0	0	0	0	0	0	0	0	0	0
M	A	4	LM	30	low	22.053	32.672	35.293	37.818	42.677	59.62	0.131023265	0.038583101	0.034550268	0.040291651	0.167165477	0.167165477	0.082322752	0	0	0	0	0	0	0	0	0	0	0	0	0
N	B	3	LM	30	low	26.699	32.293	36.255	39.612	44.158	52.187	0.063408126	0.057863407	0.0442774	0.036214003	0.083529655	0.083529655	0.057058518	0	0	0	0	0	0	0	0	0	0	0	0	0
O	C	2	LM	30	low	18.018	35.082	39.335	44.553	51.603	70.351	0.22210564	0.057213265	0.062282392	0.048966773	0.154958594	0.22210564	0.109105333	0	0	0	0	0	0	0	0	0	0	0	0	0
P	A	1	LM	30	low	17.334	30.32	34.643	42.794	46.204	47.42	0.186379223	0.066644062	0.10565111	0.025556156	0.012988853	0.186379223	0.079443881	0	0	0	0	0	0	0	0	0	0	0	0	0
P	A	4	LM	30	low	18.511	26.587	20.348	17.607	4.112	8.038	0.120685742	-0.133719874	-0.072343038	-0.484795674	0.335135384	0.335135384	-0.047007492	0	0	0	0	0	0	1	0	0	0	0	0	0
Q	B	3	LM	30	low	16.808	31.049	39.993	44.137	52.102	61.787	0.204570546	0.126568919	0.049296997	0.055301634	0.085244825	0.204570546	0.104196584	0	0	0	0	0	0	0	0	0	0	0	0	0
R	C	2	LM	30	low	17.314	28.856	37.787	44.352	53.144	61.582	0.170267507	0.134823592	0.080096338	0.060282469	0.073682205	0.170267507	0.103830422	0	0	0	0	0	0	0	0	0	0	0	0	0
M	B	1	LM	30	med	20.585	53.637	85.271	131.161	138.943	244.361	0.319225491	0.231797646	0.215295578	0.019212734	0.282291432	0.319225491	0.213564576	0	0	0	0	0	0	0	0	0	0	0	0	0
N	C	3	LM	30	med	22.089	47.596	86.423	131.149	208.824	262.291	0.255889659	0.29825256	0.208540119	0.15505257	0.113981391	0.29825256	0.20634326	0	0	0	0	0	0	0	0	0	0	0	0	0
N	C	4	LM	30	med	16.949	36.89	70.608	114.182	192.827	270.774	0.259243892	0.32460147	0.240325107	0.174666582	0.169745555	0.32460147	0.233716521	0	0	0	0	0	0	0	0	0	0	0	0	0
O	A	2	LM	30	med	21.912	51.531	75.727	111.386	185.39	235.238	0.285049712	0.1924756	0.192933439	0.169820023	0.119068027	0.285049712	0.19186936	0	0	0	0	0	0	0	0	0	0	0	0	0
P	B	1	LM	30	med	19.036	46.376	63.58	97.907	134.959	177.434	0.29681672	0.157758436	0.215859547	0.106984327	0.13681384	0.29681672	0.182846574	0	0	0	0	0	0	0	0	0	0	0	0	0
Q	C	3	LM	30	med	19.097	40.378	72.516	109.915	164.018	220.488	0.249584609	0.292761072	0.207950056	0.133422946	0.147933547	0.292761072	0.206330446	0	0	0	0	0	0	0	0	0	0	0	0	0
Q	C	4	LM	30	med	17.072	45.268	84.894	125.038	194.29	246.764	0.325053562	0.314401519	0.193607136	0.146911399	0.119540263	0.325053562	0.219902776	0	0	0	0	0	0	0	0	0	0	0	0	0
R	A	2	LM	30	med	11.29	28.277	48.53	89.212	151.968	193.209	0.306043792	0.270066705	0.304416698	0.177551471	0.120051266	0.306043792	0.235625986	0	0	0	0	0	0	0	0	0	0	0	0	0
A	C	3	SP	18	high	31.476	54.571	88.439	146.354	271.089	366.777	0.183425752	0.241405221	0.251857648	0.205472945	0.151153427	0.251857648	0.206662999	0	0	0	0	0	0	0	0	0	0	0	0	0
A	C	4	SP	18	high	34.643	56.216	96.365	145.489	263.992	366.541	0.161368576	0.269470826	0.205978709	0.198606106	0.164095792	0.269470826	0.199904002	0	0	0	0	0	0	0	0	0	0	0	0	0
B	A	2	SP	18	high	29.191	53.348	83.448	137.969	259.674	349.258	0.200992015	0.223693597	0.251402669	0.210799325	0.148191953	0.251402669	0.207015912	0	0	0	0	0	0	0	0	0	0	0	0	0
C	B	1	SP	18	high	30.618	44.572	79.414	129.874	234.56	314.023	0.125172596	0.288784408	0.245945037	0.19704889	0.145877406	0.288784408	0.200565667	0	0	0	0	0	0	0	0	0	0	0	0	0
D	C	3	SP	18	high	37.852	70.754	115.009	191.728	352.207	429.761	0.208508418	0.242900657	0.255533657	0.20271379	0.099505085	0.255533657	0.201832321	0	0	0	0	0	0	0	0	0	0	0	0	0
D	C	4	SP	18	high	46.252	81.256	121.057	201.21	348.93	405.48	0.187833319	0.199328422	0.254043815	0.183507397	0.075100111	0.254043815	0.179962613	0	0	0	0	0	0	0	0	0	0	0	0	0
E	A	2	SP	18	high	38.691	68.294	106.169	155.894	272.055	355.735	0.189404967	0.220605125	0.192072062	0.185609321	0.13409091	0.220605125	0.184356477	0	0	0	0	0	0	0	0	0	0	0	0	0
F	B	1	SP	18	high	18.974	38.249	66.205	98.824	199.24	282.324	0.233682598	0.274319286	0.200292251	0.233723213	0.17427261	0.274319286	0.223257992	0	0	0	0	0	0	0	0	0	0	0	0	0
A	A	3	SP	18	low	32.209	44.001	57.403	59.451	67.376	84.041	0.103988815	0.132942103	0.017527939	0.041712143	0.110507952	0.132942103	0.08133579	0	0	0	0	0	0	0	0	0	0	0	0	0
B	B	2	SP	18	low	24.086	37.031	41.939	45.766	51.358	56.352	0.14337488	0.062230391	0.043662638	0.03842642	0.046398507	0.14337488	0.066818567	0	0	0	0	0	0	0	0	0	0	0	0	0
B	B	4	SP	18	low	18.721	32.634	45.626	52.575	64.782	69.061	0.185236267	0.16756152	0.070881496	0.069595688	0.031981193	0.185236267	0.105051233	0	0	0	0	0	0	0	0	0	0	0	0	0
C	C	1	SP	18	low	32.051	43.549	53.038	60.027	69.573	75.715	0.102186119	0.098560948	0.061892912	0.049194033	0.042299865	0.102186119	0.070826776	0	0	0	0	0	0	0	0	0	0	0	0	0
D	A	3	SP	18	low	38.18	54.533	61.227	60.97	77.248	85.237	0.118831402	0.057891123	-0.002103164	0.078879695	0.049207293	0.118831402	0.06054127	0	0	0	0	0	0	0	0	0	0	0	0	0
E	B	2	SP	18	low	29.122	45.591	56.107	58.155	62.223	71.196	0.149405475	0.103775127	0.017925639	0.022537616	0.067355965	0.149405475	0.072199964	0	0	0	0	0	0	0	0	0	0	0	0	0
E	B	4	SP	18	low	16.785	30.243	45.062	52.35	62.069	73.296	0.196259707	0.199387283	0.074956309	0.056764911	0.083129684	0.199387283	0.122099579	0	0	0	0	0	0	0	0	0	0	0	0	0
F	C	1	SP	18	low	11.169	23.109	31.676	42.773	49.259	54.834	0.242360023	0.157668572	0.150173883	0.047061677	0.053609174	0.242360023	0.130174666	0	0	0	0	0	0	0	0	0	0	0	0	0
A	B	3	SP	18	med	18.282	34.568	61.321	97.308	166.848	237.464	0.212337143	0.286596982	0.230879422	0.179734004	0.176466407	0.286596982	0.217202792	0	0	0	0	0	0	0	0	0	0	0	0	0
B	C	2	SP	18	med	21.865	44.021	69.89	103.966	175.879	248.727	0.233259869	0.231127892	0.198570673	0.175244112	0.173279825	0.233259869	0.202296474	0	0	0	0	0	0	0	0	0	0	0	0	0
C	A	1	SP	18	med	37.178	58.796	94.381	144.859	226.228	279.83	0.152785546	0.236632978	0.214210537	0.148594162	0.106319468	0.236632978	0.171708538	0	0	0	0	0	0	0	0	0	0	0	0	0
C	A	4	SP	18	med	35.187	55.445	91.606	129.847	195.965	239.969	0.151571614	0.251052617	0.174430031	0.137193079	0.101286838	0.251052617	0.163106836	0	0	0	0	0	0	0	0	0	0	0	0	0
D	B	3	SP	18	med	33.662	48.831	74.784	112.616	185.315	222.171	0.123998584	0.213119301	0.204689922	0.166024426	0.090695138	0.213119301	0.159705474	0	0	0	0	0	0	0	0	0	0	0	0	0
E	C	2	SP	18	med	18.522	38.12	64.403	96.799	174.486	228.482	0.240593288	0.262210569	0.203738224	0.196402615	0.134806462	0.262210569	0.207550231	0	0	0	0	0	0	0	0	0	0	0	0	0
F	A	1	SP	18	med	32.502	48.69	76.408	103.911	152.852	196.252	0.134724015	0.225306866	0.15372368	0.128645123	0.124964707	0.225306866	0.153472878	0	0	0	0	0	0	0	0	0	0	0	0	0
F	A	4	SP	18	med	26.126	40.706	72.418	113.387	173.641	232.617	0.147814838	0.288039693	0.224175929	0.142061068	0.146201687	0.288039693	0.189658643	0	0	0	0	0	0	0	0	0	0	0	0	0
G	C	3	SP	24	high	27.141	59.447	100.265	182.335	316.95	362.849	0.261346553	0.261365761	0.299014487	0.184299459	0.067621369	0.299014487	0.214729526	0	0	0	0	0	0	0	0	0	0	0	0	0
G	C	4	SP	24	high	24.184	31.101	46.093	76.174	128.477	152.498	0.083849572	0.196710561	0.251179551	0.174243234	0.085700791	0.251179551	0.158336742	0	0	0	0	0	0	0	0	0	0	0	0	0
H	A	2	SP	24	high	20.339	67.498	125.006	181.527	313.627	356.939	0.399852581	0.308131884	0.186521333	0.18226666	0.064680259	0.399852581	0.228290543	0	0	0	0	0	0	0	0	0	0	0	0	0
I	B	1	SP	24	high	33.728	111.475	173.01	275.372	353.974	457.702	0.398490666	0.219774523	0.232386757	0.083700184	0.128497427	0.398490666	0.212569911	0	0	0	0	0	0	0	0	0	0	0	0	0
J	C	3	SP	24	high	28.112	57.711	112.324	198.739	328.188	407.33	0.239750422	0.332969878	0.285302427	0.16719807	0.108018526	0.332969878	0.226647864	0	0	0	0	0	0	0	0	0	0	0	0	0
J	C	4	SP	24	high	45.38	100.08	167.899	256.918	378.841	454.814	0.263632796	0.258696371	0.21269718	0.129453208	0.091385976	0.263632796	0.191173106	0	0	0	0	0	0	0	0	0	0	0	0	0
K	A	2	SP	24	high	34.277	89.444	161.173	267.559	370.306	419.738	0.319712719	0.294432796	0.25343089	0.108329863	0.062650508	0.319712719	0.207711355	0	0	0	0	0	0	0	0	0	0	0	0	0
L	B	1	SP	24	high	21.997	67.648	135.003	240.184	391.858	431.874	0.37447057	0.345489605	0.288054148	0.163164744	0.048617175	0.37447057	0.243959248	0	0	0	0	0	0	0	0	0	0	0	0	0
G	A	3	SP	24	low	27.38	47.746	57.163	62.543	75.136	77.729	0.185360825	0.090005771	0.044973742	0.061148495	0.016964307	0.185360825	0.079690628	0	0	0	0	0	0	0	0	0	0	0	0	0
H	B	2	SP	24	low	24.197	51.484	55.35	61.032	62.104	67.371	0.251680807	0.03620279	0.048860829	0.005804027	0.04070213	0.251680807	0.076650117	0	0	0	0	0	0	0	0	0	0	0	0	0
H	B	4	SP	24	low	22.917	37.89	37.369	42.105	46.313	49.214	0.167602744	-0.006922871	0.059662507	0.031752067	0.030377718	0.167602744	0.056494433	0	0	0	0	0	0	0	0	0	0	0	0	0
I	C	1	SP	24	low	23.774	60.414	61.73	67.812	75.939	90.389	0.310876107	0.010774585	0.046984567	0.037730405	0.087096096	0.310876107	0.098692352	0	0	0	0	0	0	0	0	0	0	0	0	0
J	A	3	SP	24	low	27.854	50.631	62.474	63.209	79.541	84.727	0.199195818	0.105093217	0.005848113	0.076608639	0.031580856	0.199195818	0.083665328	0	0	0	0	0	0	0	0	0	0	0	0	0
K	B	4	SP	24	low	38.132	47.874	59.534	58.436	67.123	67.896	0.075839578	0.108987509	-0.00930772	0.046198206	0.005725183	0.108987509	0.045488551	0	0	0	0	0	0	0	0	0	0	0	0	0
L	C	1	SP	24	low	26.056	41.597	55.944	60.69	70.019	73.128	0.15592666	0.148161571	0.040713875	0.047662565	0.021722348	0.15592666	0.082837404	0	0	0	0	0	0	0	0	0	0	0	0	0
G	B	3	SP	24	med	33.761	90.613	149.004	229.987	337.33	343.295	0.329097133	0.24868773	0.217024817	0.127679631	0.008764228	0.329097133	0.186250708	0	0	0	0	0	0	0	0	0	0	0	0	0
H	C	2	SP	24	med	26.735	87.034	123.224	182.967	251.542	280.329	0.39344176	0.173852495	0.197650986	0.106101388	0.05417697	0.39344176	0.18504472	0	0	0	0	0	0	0	0	0	0	0	0	0
I	A	1	SP	24	med	31.408	69.263	98.493	147.063	206.573	283.718	0.263616072	0.176037313	0.200437793	0.113264265	0.158663463	0.263616072	0.182403781	0	0	0	0	0	0	0	0	0	0	0	0	0
I	A	4	SP	24	med	36.219	74.519	100.738	157.063	217.647	281.146	0.240490094	0.15073448	0.222061956	0.108742495	0.127999812	0.240490094	0.170005767	0	0	0	0	0	0	0	0	0	0	0	0	0
J	B	3	SP	24	med	23.77	54.388	101.195	168.356	274.043	335.39	0.27590642	0.310452904	0.254515718	0.162401414	0.101004503	0.310452904	0.220856192	0	0	0	0	0	0	0	0	0	0	0	0	0
K	C	2	SP	24	med	44.115	99.872	144.536	196.609	261.232	310.498	0.272363168	0.184819623	0.153844187	0.094730639	0.086384279	0.272363168	0.158428379	0	0	0	0	0	0	0	0	0	0	0	0	0
L	A	1	SP	24	med	41.523	92.625	146.554	198.309	271.468	313.815	0.267437198	0.229417439	0.15121623	0.104672616	0.072479686	0.267437198	0.165044634	0	0	0	0	0	0	0	0	0	0	0	0	0
L	A	4	SP	24	med	29.02	77.383	124.57	171.796	272.671	317.703	0.32692729	0.238050344	0.16071996	0.153986071	0.076425522	0.32692729	0.191221838	0	0	0	0	0	0	0	0	0	0	0	0	0
M	C	3	SP	30	high	27.301	79.594	165.525	265.964	353.36	480.878	0.356671794	0.366091764	0.23711936	0.094708802	0.154063116	0.366091764	0.241730967	0	0	0	0	0	0	0	0	0	0	0	0	0
M	C	4	SP	30	high	42.87	109.191	208.309	292.896	349.087	476.354	0.311642121	0.322961956	0.170397521	0.058501193	0.15542005	0.322961956	0.203784568	0	0	0	0	0	0	0	0	0	0	0	0	0
N	A	2	SP	30	high	36.548	95.27	177.233	272.727	343.33	412.197	0.319362834	0.310375143	0.215503022	0.076740263	0.091404653	0.319362834	0.202677183	0	0	0	0	0	0	0	0	0	0	0	0	0
O	B	1	SP	30	high	36.934	103.704	175.444	260.457	343.113	430.58	0.34413605	0.262889608	0.197558938	0.09187402	0.113536649	0.34413605	0.201999053	0	0	0	0	0	0	0	0	0	0	0	0	0
P	C	3	SP	30	high	31.389	109.933	200.528	265.301	335.533	447.695	0.417804525	0.300541399	0.139955571	0.078285094	0.144195942	0.417804525	0.216156506	0	0	0	0	0	0	0	0	0	0	0	0	0
P	C	4	SP	30	high	44.988	114.776	193.936	289.21	363.639	474.371	0.312195538	0.262272902	0.19981243	0.076336183	0.132914049	0.312195538	0.196706221	0	0	0	0	0	0	0	0	0	0	0	0	0
Q	A	2	SP	30	high	45.464	133.538	216.7	294.74	388.805	420.204	0.359155093	0.242063914	0.153789852	0.092328107	0.038831188	0.359155093	0.17723363	0	0	0	0	0	0	0	0	0	0	0	0	0
R	B	1	SP	30	high	25.42	72.288	135.985	242.291	366.761	458.862	0.348373958	0.315943223	0.288797449	0.138190309	0.112019551	0.348373958	0.240664898	0	0	0	0	0	0	0	0	0	0	0	0	0
M	A	3	SP	30	low	29.01	57.654	68.393	68.554	72.723	92.274	0.228939677	0.085405426	0.001175638	0.019678649	0.119052354	0.228939677	0.090850349	0	0	0	0	0	0	0	0	0	0	0	0	0
N	B	2	SP	30	low	22.199	54.282	75.098	77.279	98.913	115.016	0.298048479	0.162300623	0.014314161	0.082272809	0.075415287	0.298048479	0.126470272	0	0	0	0	0	0	0	0	0	0	0	0	0
N	B	4	SP	30	low	41.448	54.943	72.51	75.832	81.504	97.859	0.093952218	0.1387141	0.022397942	0.024043911	0.091437784	0.1387141	0.074109191	0	0	0	0	0	0	0	0	0	0	0	0	0
O	C	1	SP	30	low	35.037	55.531	62.741	72.944	79.711	80.967	0.153512259	0.061036859	0.075338441	0.029571857	0.007817035	0.153512259	0.06545529	0	0	0	0	0	0	0	0	0	0	0	0	0
P	A	3	SP	30	low	33.452	59.55	62.039	66.702	71.586	82.629	0.192234907	0.020473462	0.036235859	0.023554862	0.071730592	0.192234907	0.068845936	0	0	0	0	0	0	0	0	0	0	0	0	0
Q	B	2	SP	30	low	20.193	37.277	47.978	55.221	65.411	76.669	0.204346835	0.126183029	0.070300372	0.056449041	0.079403507	0.204346835	0.107336557	0	0	0	0	0	0	0	0	0	0	0	0	0
Q	B	4	SP	30	low	28.685	59.636	77.932	78.95	90.843	107.946	0.243961694	0.133788617	0.006489045	0.046772667	0.08624918	0.243961694	0.10345224	0	0	0	0	0	0	0	0	0	0	0	0	0
R	C	1	SP	30	low	26.034	46.035	55.986	63.429	70.189	77.244	0.189999534	0.097849841	0.062409755	0.033756811	0.04788882	0.189999534	0.086380952	0	0	0	0	0	0	0	0	0	0	0	0	0
M	B	3	SP	30	med	27.877	68.802	120.028	172.413	206.283	296.46	0.301143613	0.278246117	0.181083856	0.059785417	0.181331645	0.301143613	0.20031813	0	0	0	0	0	0	0	0	0	0	0	0	0
N	C	2	SP	30	med	43.528	94.421	146.748	193.243	253.682	323.669	0.258119699	0.220476662	0.137615817	0.090711017	0.121819937	0.258119699	0.165748626	0	0	0	0	0	0	0	0	0	0	0	0	0
O	A	1	SP	30	med	20.53	61.702	96.608	163.729	251.298	322.452	0.366809705	0.224172604	0.263775534	0.142808955	0.124657401	0.366809705	0.22444484	0	0	0	0	0	0	0	0	0	0	0	0	0
O	A	4	SP	30	med	40.001	99.838	146.804	196.154	285.763	347.828	0.304881473	0.192774746	0.144900851	0.12542091	0.098272654	0.304881473	0.173250127	0	0	0	0	0	0	0	0	0	0	0	0	0
P	B	3	SP	30	med	46.992	82.861	120.063	149.761	182.029	237.341	0.189062377	0.18542605	0.110512043	0.065041775	0.132665955	0.189062377	0.13654164	0	0	0	0	0	0	0	0	0	0	0	0	0
Q	C	2	SP	30	med	29.409	70.687	104.81	141.775	191.777	238.728	0.29232031	0.196943753	0.151046053	0.100697315	0.109495795	0.29232031	0.170100645	0	0	0	0	0	0	0	0	0	0	0	0	0
R	A	1	SP	30	med	26.939	64.721	111.124	175.317	247.928	297.481	0.292170224	0.270280486	0.227974534	0.115514206	0.091105988	0.292170224	0.199409088	0	0	0	0	0	0	0	0	0	0	0	0	0
R	A	4	SP	30	med	14.443	37.735	71.561	137.493	229.072	292.582	0.320126059	0.319981094	0.326511387	0.170154453	0.122354302	0.326511387	0.251825459	0	0	0	0	0	0	0	0	0	0	0	0	0
A	C	2	WB	18	high	22.993	43.539	62.086	84.163	131.118	178.604	0.212822422	0.177431716	0.152117437	0.147780762	0.154536692	0.212822422	0.168937806	0	0	0	0	3	3	0	0	0	0	0	0.548918	0.548918
B	A	1	WB	18	high	24.605	46.713	73.815	104.717	170.908	209.846	0.213690941	0.228769732	0.174849755	0.163287976	0.102624264	0.228769732	0.176644534	0	0	0	0	12	12	0	0	0	0	0	2.201219	2.201219
B	A	4	WB	18	high	18.884	32.912	52.549	77.536	121.856	158.507	0.18517411	0.233954367	0.194498138	0.150699225	0.131479368	0.233954367	0.179161042	0	0	0	0	2	2	0	0	0	0	0	0.365329	0.365329
C	B	3	WB	18	high	41.677	64.782	93.747	141.157	203.779	216.86	0.147026123	0.184785939	0.204636541	0.122387776	0.031107955	0.204636541	0.137988867	0	0	0	0	30	30	0	0	0	0	0	5.505821	5.505821
D	C	2	WB	18	high	22.263	30.661	40.518	56.723	107.421	130.429	0.10668846	0.139377416	0.168216726	0.21285864	0.097036662	0.21285864	0.144835581	0	1	2	0	1	4	0	0	0.18174	0.365329	0	0.18174	0.728809
E	A	1	WB	18	high	22.393	43.5	69.557	92.271	141.833	172.272	0.221337509	0.234692811	0.141291669	0.143306803	0.097212157	0.234692811	0.16756819	2	0	0	0	11	13	0	0.365329	0	0	0	2.01763	2.382959
E	A	4	WB	18	high	18.482	32.994	54.375	70.019	118.386	145.602	0.193176147	0.249789381	0.126431072	0.175061279	0.1034632	0.249789381	0.169584216	0	0	0	0	4	4	0	0	0	0	0	0.732507	0.732507
F	B	3	WB	18	high	21.62	44.319	68.302	94.826	127.279	163.354	0.239264889	0.216262785	0.164052292	0.098112631	0.124769049	0.239264889	0.168492329	0	0	0	0	14	14	0	0	0	0	0	2.568397	2.568397
A	A	2	WB	18	low	15.817	24.884	26.36	24.792	19.17	23.907	0.151046572	0.028811341	-0.030663345	-0.085724821	0.110412373	0.151046572	0.034776424	2	6	6	22	10	46	0	0.365329	1.099685	1.099685	4.037109	1.834041	8.435849
B	B	1	WB	18	low	18.605	32.318	37.331	41.915	35.362	37.706	0.184064663	0.072099865	0.057909839	-0.056668654	0.032090718	0.184064663	0.057899286	1	7	3	30	14	55	0	0.18174	1.283274	0.548918	5.505821	2.568397	10.08815
C	C	3	WB	18	low	24.427	38.586	41.671	50.788	43.816	36.898	0.152400146	0.038457963	0.098927331	-0.049220353	-0.085920849	0.152400146	0.030928848	0	11	4	30	22	67	0	0	2.01763	0.732507	5.505821	4.037109	12.293067
C	C	4	WB	18	low	19.549	27.819	31.183	33.773	28.305	24.001	0.117598369	0.057076917	0.039894296	-0.0588744	-0.082471486	0.117598369	0.014644739	2	7	7	17	14	47	0	0.365329	1.283274	1.283274	3.119164	2.568397	8.619438
D	A	2	WB	18	low	30.109	47.26	48.04	43.618	45.242	41.799	0.150280047	0.008184863	-0.048282044	0.012185317	-0.039576722	0.150280047	0.016558292	4	5	20	29	22	80	0	0.732507	0.916096	3.669931	5.322232	4.037109	14.677875
E	B	1	WB	18	low	23.772	37.313	49.326	43.273	34.987	34.631	0.150277791	0.139554767	-0.065461221	-0.070850773	-0.005113665	0.150277791	0.02968138	3	2	12	30	21	68	0	0.548918	0.365329	2.201219	5.505821	3.85352	12.474807
F	C	3	WB	18	low	5.685	12.109	13.576	14.151	11.326	14.227	0.252039284	0.057177275	0.020740883	-0.074228108	0.1140203	0.252039284	0.073949927	0	3	2	8	5	18	0	0	0.548918	0.365329	1.466863	0.916096	3.297206
F	C	4	WB	18	low	5.12	10.274	10.708	11.415	8.733	10.284	0.232153998	0.020687347	0.031968577	-0.089273109	0.081740168	0.232153998	0.055455396	0	4	1	7	6	18	0	0	0.732507	0.18174	1.283274	1.099685	3.297206
A	B	2	WB	18	med	12.858	24.476	34.027	43.475	63.382	85.691	0.21457562	0.164730641	0.122515867	0.125664616	0.150783947	0.21457562	0.155654138	0	0	0	5	8	13	0	0	0	0	0.916096	1.466863	2.382959
A	B	4	WB	18	med	13.937	24.304	38.253	48.348	71.627	95.107	0.185364591	0.226790521	0.117101434	0.131015747	0.141765238	0.226790521	0.160407506	1	0	0	2	15	18	0	0.18174	0	0	0.365329	2.751986	3.299055
B	C	1	WB	18	med	14.336	25.405	41.325	61.495	95.864	114.069	0.19072405	0.243260819	0.198744113	0.14799155	0.086936504	0.243260819	0.173531407	0	0	0	1	16	17	0	0	0	0	0.18174	2.935575	3.117315
C	A	3	WB	18	med	36.919	60.07	84.01	117.075	125.671	113.896	0.162261408	0.167712645	0.165939458	0.023617542	-0.049190815	0.167712645	0.094068048	1	1	1	53	62	118	0	0.18174	0.18174	0.18174	9.728368	11.380669	21.654257
D	B	2	WB	18	med	25.785	48.001	66.437	88.134	129.289	126.174	0.207142972	0.162516143	0.141302127	0.127730608	-0.012194151	0.207142972	0.12529954	0	0	0	20	56	76	0	0	0	0	3.669931	10.279135	13.949066
D	B	4	WB	18	med	23.526	39.464	58.643	77.568	120.469	116.178	0.172427557	0.198039676	0.139843378	0.146745829	-0.01813448	0.198039676	0.127784392	0	0	1	11	56	68	0	0	0	0.18174	2.01763	10.279135	12.478505
E	C	1	WB	18	med	19.494	37.075	55.181	71.114	98.332	103.9	0.214278721	0.198837902	0.126832766	0.108021762	0.027539695	0.214278721	0.135102169	0	0	0	2	35	37	0	0	0	0	0.365329	6.423766	6.789095
F	A	3	WB	18	med	17.593	35.433	53.751	69.951	85.106	99.829	0.233380831	0.208359341	0.131716363	0.065367514	0.079780592	0.233380831	0.143720928	0	0	0	3	39	42	0	0	0	0	0.548918	7.158122	7.70704
G	C	2	WB	24	high	25.916	74.511	123.726	193.114	243.035	254.666	0.352028742	0.253561339	0.222605622	0.076641593	0.023373708	0.352028742	0.185642201	0	0	0	61	111	172	0	0	0	0	11.19708	20.37653	31.57361
H	A	1	WB	24	high	18.636	50.749	71.96	115.902	181.31	205.223	0.33393224	0.174609248	0.238317299	0.149154422	0.06194446	0.33393224	0.191591534	0	0	0	0	23	23	0	0	0	0	0	4.220698	4.220698
H	A	4	WB	24	high	18.213	50.374	88.368	144.575	169.158	168.704	0.339113181	0.281017372	0.246144245	0.052344928	-0.001343745	0.339113181	0.183455197	0	0	0	81	77	158	0	0	0	0	14.86886	14.134504	29.003364
I	B	3	WB	24	high	18.17	64.471	107.487	184.316	205.381	248.164	0.422147876	0.2555772	0.269640883	0.036071705	0.094611514	0.422147876	0.215609835	0	0	0	75	68	143	0	0	0	0	13.767326	12.482203	26.249529
J	C	2	WB	24	high	26.625	70.144	122.948	189.139	228.824	289.372	0.322899883	0.280605615	0.215360346	0.063490318	0.117379954	0.322899883	0.199947223	0	0	0	70	74	144	0	0	0	0	12.849381	13.583737	26.433118
K	A	1	WB	24	high	23.26	66.024	132.171	201.42	225.987	252.264	0.347761055	0.347039113	0.210647871	0.038361732	0.054999341	0.347761055	0.199761822	0	0	0	156	128	284	0	0	0	0	28.638035	23.497543	52.135578
K	A	4	WB	24	high	20.139	53.227	108.025	174.731	184.364	210.833	0.323969184	0.353898448	0.240442483	0.017888139	0.067077143	0.353898448	0.200655079	0	0	0	113	102	215	0	0	0	0	20.743708	18.724229	39.467937
L	B	3	WB	24	high	27.45	76.677	150.119	199.647	273.761	273.897	0.342411875	0.33591326	0.142561247	0.105234885	0.00024833	0.342411875	0.185273919	0	0	31	170	81	282	0	0	0	5.68941	31.208281	14.86886	51.766551
G	A	2	WB	24	low	10.573	21.821	19.614	17.054	17.23	13.907	0.241523076	-0.053314606	-0.069929408	0.003422423	-0.10712987	0.241523076	0.002914323	6	16	17	26	10	75	0	1.099685	2.935575	3.119164	4.771465	1.834041	13.75993
H	B	1	WB	24	low	15.06	31.86	30.588	23.46	18.805	17.784	0.249769694	-0.020371765	-0.132655466	-0.073724684	-0.027911808	0.249769694	-0.000978806	4	15	24	24	12	79	0	0.732507	2.751986	4.404287	4.404287	2.201219	14.494286
I	C	3	WB	24	low	20.811	38.657	34.498	32.283	26.158	27.245	0.206415393	-0.05691326	-0.033180288	-0.070128568	0.020357473	0.206415393	0.01331015	14	15	28	31	11	99	0	2.568397	2.751986	5.138643	5.68941	2.01763	18.166066
I	C	4	WB	24	low	25.482	50.749	46.405	44.507	34.829	37.583	0.229639864	-0.044742351	-0.020880366	-0.081732036	0.038050724	0.229639864	0.024067167	14	21	33	54	17	139	0	2.568397	3.85352	6.056588	9.911957	3.119164	25.509626
J	A	2	WB	24	low	23.78	45.08	48.036	42.243	33.942	37.12	0.213197933	0.03175602	-0.064256035	-0.072928491	0.044751361	0.213197933	0.030504158	6	25	40	64	18	153	0	1.099685	4.587876	7.341711	11.747847	3.302753	28.079872
K	B	1	WB	24	low	30.125	56.046	58.37	49.527	38.244	43.266	0.20693913	0.020314639	-0.082142042	-0.086177097	0.061690211	0.20693913	0.024124968	0	21	47	60	15	143	0	0	3.85352	8.626834	11.013491	2.751986	26.245831
K	B	2	WB	24	low	20.325	44.826	48.684	42.919	33.581	37.921	0.263645558	0.041281053	-0.063017908	-0.081784729	0.060772309	0.263645558	0.044179256	4	19	38	58	18	137	0	0.732507	3.486342	6.974533	10.646313	3.302753	25.142448
L	C	3	WB	24	low	19.182	36.962	43.735	36.867	36.492	35.847	0.21863934	0.08412917	-0.085415927	-0.003407928	-0.008916588	0.21863934	0.041005613	9	18	24	47	16	114	0	1.650452	3.302753	4.404287	8.626834	2.935575	20.919901
L	C	4	WB	24	low	11.909	23.732	32.283	23.81	24.99	25.309	0.229843311	0.153858214	-0.152217558	0.016123361	0.006342159	0.229843311	0.050789897	7	15	28	39	11	100	0	1.283274	2.751986	5.138643	7.158122	2.01763	18.349655
G	B	2	WB	24	med	13.869	41.74	71.02	106.639	106.619	102.444	0.367267923	0.265750813	0.203243885	-6.25E-05	-0.019972712	0.367267923	0.163245477	0	0	3	105	64	172	0	0	0	0.548918	19.274996	11.747847	31.571761
G	B	4	WB	24	med	13.879	39.632	65.282	102.819	110.012	110.127	0.349753322	0.249539737	0.227126907	0.022539763	0.000522397	0.349753322	0.169896425	0	0	0	12	75	87	0	0	0	0	2.201219	13.767326	15.968545
H	C	1	WB	24	med	19.452	48.593	82.263	106.842	94.114	92.698	0.305176532	0.263220972	0.130714838	-0.042281431	-0.007579958	0.305176532	0.12985019	1	0	21	114	67	203	0	0.18174	0	3.85352	20.927297	12.298614	37.261171
I	A	3	WB	24	med	19.114	59.128	85.563	121.683	107.672	123.68	0.376427845	0.184774181	0.176083178	-0.040776578	0.069304008	0.376427845	0.153162527	0	0	15	140	58	213	0	0	0	2.751986	25.700611	10.646313	39.09891
J	B	2	WB	24	med	22.234	58.859	101.086	120.284	105.801	127.066	0.324507368	0.270413443	0.086941987	-0.042765214	0.091573333	0.324507368	0.146134183	0	0	30	0	58	88	0	0	0	5.505821	0	10.646313	16.152134
J	B	4	WB	24	med	23.166	55.075	97.688	125.01	108.221	130.041	0.288670069	0.286541417	0.123307504	-0.048072767	0.091837176	0.288670069	0.14845668	0	0	24	144	0	168	0	0	0	4.404287	26.434967	0	30.839254
K	C	1	WB	24	med	24.133	47.576	90.534	124.316	99.361	123.413	0.226249411	0.321698519	0.15855062	-0.07468901	0.108388386	0.321698519	0.148039585	0	0	14	143	47	204	0	0	0	2.568397	26.251378	8.626834	37.446609
L	A	3	WB	24	med	18.04	51.208	95.625	102.295	115.565	118.263	0.347768085	0.312269261	0.033713252	0.040657449	0.011538908	0.347768085	0.149189391	0	3	30	118	44	195	0	0	0.548918	5.505821	21.661653	8.076067	35.792459
M	C	2	WB	30	high	21.124	69.522	132.051	179.562	223.54	291.011	0.397077805	0.320772481	0.15366617	0.073023272	0.131885349	0.397077805	0.215285016	0	0	0	99	93	192	0	0	0	0	18.173462	17.071928	35.24539
N	A	1	WB	30	high	29.039	70.188	150.204	213.718	280.064	357.188	0.294179201	0.380408507	0.176331509	0.090120253	0.121622053	0.380408507	0.212532305	0	0	0	0	7	7	0	0	0	0	0	1.283274	1.283274
N	A	4	WB	30	high	25.969	53.945	93.432	138.022	209.802	270.332	0.243687163	0.274634445	0.195089597	0.139583712	0.126743302	0.274634445	0.195947644	0	0	0	2	24	26	0	0	0	0	0.365329	4.404287	4.769616
O	B	3	WB	30	high	31.224	95.54	128.557	168.89	262.804	296.954	0.372785993	0.148413689	0.136437615	0.147386964	0.061084369	0.372785993	0.173221726	0	0	0	18	101	119	0	0	0	0	3.302753	18.54064	21.843393
P	C	2	WB	30	high	36.934	101.947	146.608	225.564	274.305	354.034	0.338440178	0.181654644	0.215420787	0.065212231	0.127576164	0.338440178	0.185660801	0	1	2	15	18	36	0	0	0.18174	0.365329	2.751986	3.302753	6.601808
Q	A	1	WB	30	high	28.754	83.709	138.016	218.801	244.174	315.254	0.35618987	0.250011561	0.23039651	0.036572815	0.127748789	0.35618987	0.200183909	0	0	0	69	52	121	0	0	0	0	12.665792	9.544779	22.210571
Q	A	4	WB	30	high	25.427	70.707	135.558	192.093	247.187	301.842	0.340910992	0.325427508	0.174290018	0.084055168	0.099879283	0.340910992	0.204912594	1	0	0	34	31	66	0	0.18174	0	0	6.240177	5.68941	12.111327
R	B	3	WB	30	high	32.215	75.725	129.492	197.568	273.791	313.888	0.284892058	0.268255373	0.211231863	0.108760738	0.068335596	0.284892058	0.188295126	0	0	0	0	63	63	0	0	0	0	0	11.564258	11.564258
M	A	2	WB	30	low	25.898	60.264	57.717	41.541	31.913	36.525	0.281523055	-0.021591577	-0.164435433	-0.087889147	0.067491754	0.281523055	0.01501973	6	42	47	65	19	179	0	1.099685	7.708889	8.626834	11.931436	3.486342	32.853186
N	B	1	WB	30	low	24.319	38.414	48.049	48.956	36.279	39.857	0.152388013	0.111899674	0.009350306	-0.099894291	0.047029494	0.152388013	0.044154639	13	23	24	57	14	131	0	2.384808	4.220698	4.404287	10.462724	2.568397	24.040914
O	C	3	WB	30	low	29.721	58.182	44.803	45.18	38.84	40.462	0.223907387	-0.130650464	0.004189705	-0.050401289	0.020456309	0.223907387	0.01350033	13	29	26	64	14	146	0	2.384808	5.322232	4.771465	11.747847	2.568397	26.794749
O	C	4	WB	30	low	22.911	39.867	28.846	25.835	21.899	24.628	0.184643923	-0.161788789	-0.055120587	-0.055096396	0.058721517	0.184643923	-0.005728066	9	20	26	35	15	105	0	1.650452	3.669931	4.771465	6.423766	2.751986	19.2676
P	A	2	WB	30	low	29.434	43.409	30.212	34.004	19.053	21.09	0.129505441	-0.181213798	0.059119484	-0.193084532	0.050787213	0.129505441	-0.026977238	22	0	25	28	10	85	0	4.037109	0	4.587876	5.138643	1.834041	15.597669
Q	B	1	WB	30	low	27.658	51.759	51.34	49.231	42.639	44.935	0.208894438	-0.004064077	-0.020973335	-0.04791806	0.026223837	0.208894438	0.032432561	9	13	45	45	16	128	0	1.650452	2.384808	8.259656	8.259656	2.935575	23.490147
R	C	3	WB	30	low	29.915	49.371	50.95	55.509	42.318	46.105	0.16700106	0.015740776	0.042850205	-0.090444214	0.042854438	0.16700106	0.035600453	12	21	26	0	28	87	0	2.201219	3.85352	4.771465	0	5.138643	15.964847
R	C	4	WB	30	low	19.489	36.08	34.439	34.821	26.48	28.42	0.205296164	-0.023274526	0.005515505	-0.091276974	0.035351696	0.205296164	0.026322373	5	16	0	0	16	37	0	0.916096	2.935575	0	0	2.935575	6.787246
M	B	2	WB	30	med	18.263	55.945	95.962	113.992	105.903	136.758	0.37316397	0.269791607	0.086087995	-0.024534897	0.12784468	0.37316397	0.166470671	0	0	9	118	69	196	0	0	0	1.650452	21.661653	12.665792	35.977897
M	B	4	WB	30	med	25.564	68.977	126.174	106.695	104.193	129.229	0.330862668	0.301944395	-0.083843805	-0.007909783	0.107670538	0.330862668	0.129744803	0	2	54	114	50	220	0	0	0.365329	9.911957	20.927297	9.177601	40.382184
N	C	1	WB	30	med	22.789	54.139	116.313	146.983	149.036	176.6	0.288425617	0.38236501	0.11701605	0.004623651	0.0848497	0.38236501	0.175456006	0	0	3	104	41	148	0	0	0	0.548918	19.091407	7.5253	27.165625
O	A	3	WB	30	med	24.202	70.63	90.033	123.426	132.557	145.491	0.35700657	0.121360643	0.157732758	0.023790318	0.046550744	0.35700657	0.141288207	1	2	2	116	70	191	0	0.18174	0.365329	0.365329	21.294475	12.849381	35.056254
P	B	2	WB	30	med	34.911	80.506	88.454	122.809	136.296	185.245	0.278509917	0.047075464	0.16407383	0.034732896	0.153425141	0.278509917	0.135563449	4	20	24	22	23	93	0	0.732507	3.669931	4.404287	4.037109	4.220698	17.064532
P	B	4	WB	30	med	12.558	33.877	56.034	101.463	117.109	153.229	0.330792802	0.251611166	0.296867775	0.047803642	0.134414205	0.330792802	0.212297918	0	0	0	52	56	108	0	0	0	0	9.544779	10.279135	19.823914
Q	C	1	WB	30	med	29.712	77.857	114.006	147.64	143.772	168.365	0.321107602	0.190688634	0.1292629	-0.008849389	0.078952765	0.321107602	0.142232502	1	5	29	103	66	204	0	0.18174	0.916096	5.322232	18.907818	12.115025	37.442911
R	A	3	WB	30	med	49.207	98.998	142.241	157.276	146.324	171.37	0.233021253	0.181211577	0.050239711	-0.024059628	0.07900081	0.233021253	0.103882745	1	1	66	61	50	179	0	0.18174	0.18174	12.115025	11.19708	9.177601	32.853186
