# Supplementary material for: Response diversity of free-floating plants to nutrient stoichiometry and temperature: growth and resting body formation
Source: PeerJ. 2016 Mar 7;4:e1781. doi: 10.7717/peerj.1781 (PMC4793347; doi:10.7717/peerj.1781)
Supplement: Supplemental Information 2 [file peerj-04-1781-s002.csv]

plate	row	column	species	nutrients	nitrogen1	phosphorus1	nitrogen	phosphorus	replaced	algae	area0	area3	area7	area10	area14	area17	rgr1.5	rgr5	rgr8.5	rgr12	rgr15.5	minRGR	maxRGR	avgRGR
K	C	1	LM	HH	10	1.66	highN	highP	No	yes	21.265	42.598	68.875	93.669	168.256	190.057	0.231581592	0.120121491	0.102491341	0.146429834	0.040612466	0.040612466	0.231581592	0.128247345
B	C	1	LM	HH	10	1.66	highN	highP	No	yes	16.706	20.613	42.783	61.04	84.498	112.953	0.070051336	0.182554721	0.118462853	0.08129962	0.096747979	0.070051336	0.182554721	0.109823302
C	B	2	LM	HH	10	1.66	highN	highP	No	yes	17.218	29.758	36.572	33.568	35.02	31.307	0.182380885	0.051546229	-0.028569896	0.010586524	-0.037359204	-0.037359204	0.182380885	0.035716908
E	C	4	LM	HH	10	1.66	highN	highP	No	no	13.634	25.428	55.224	47.375	56.866	54.065	0.207761419	0.193886678	-0.051100993	0.04565074	-0.016836866	-0.051100993	0.207761419	0.075872196
L	B	2	LM	HH	10	1.66	highN	highP	No	no	24.917	43.609	56.704	61.423	50.03	56.875	0.186571083	0.065645301	0.026646534	-0.051290383	0.042744351	-0.051290383	0.186571083	0.054063377
D	A	3	LM	HH	10	1.66	highN	highP	Yes	yes		38.318	60.626	70.111	77.982	101.563		0.114701021	0.048451952	0.026599583	0.088067088	0.026599583	0.114701021	0.069454911
C	A	2	SP	HH	10	1.66	highN	highP	No	yes	10.15	24.918	40.089	44.834	58.702	74.533	0.299372243	0.118877887	0.037288266	0.067376754	0.079589394	0.037288266	0.299372243	0.120500909
L	A	2	SP	HH	10	1.66	highN	highP	No	no	16.633	39.5	61.133	82.207	143.759	197.326	0.288303999	0.109187787	0.098729546	0.139724457	0.105572966	0.098729546	0.288303999	0.148303751
K	B	1	SP	HH	10	1.66	highN	highP	No	no	19.086	42.625	62.729	97.46	144.503	193.721	0.267828618	0.096595731	0.146872726	0.098464558	0.097706237	0.096595731	0.267828618	0.141493574
B	B	1	SP	HH	10	1.66	highN	highP	No	no	22.816	39.109	91.719	125.888	194.377	252.956	0.179630192	0.213094234	0.105554356	0.108601737	0.087805329	0.087805329	0.213094234	0.13893717
E	B	4	SP	HH	10	1.66	highN	highP	No	no	17.558	30.346	46.854	54.777	55.73	62.312	0.182385009	0.108592918	0.052078005	0.004312051	0.037211807	0.004312051	0.182385009	0.076915958
D	C	3	SP	HH	10	1.66	highN	highP	Yes	no		65.763	106.237	115.741	123.782	157.245		0.119903769	0.02856083	0.016791754	0.079761048	0.016791754	0.119903769	0.06125435
L	C	2	WB	HH	10	1.66	highN	highP	No	yes	21.934	43.014	69.975	72.46	88.399	99.007	0.2244959	0.121653098	0.011632217	0.049706493	0.037776632	0.011632217	0.2244959	0.089052868
C	C	2	WB	HH	10	1.66	highN	highP	No	no	11.736	25.279	34.329	36.554	45.026	38.672	0.25577099	0.076504117	0.02093338	0.05211237	-0.050708092	-0.050708092	0.25577099	0.070922553
E	A	4	WB	HH	10	1.66	highN	highP	No	no	14.972	31.489	57.929	53.576	78.989	80.768	0.247818829	0.152394961	-0.026038972	0.097051849	0.007424082	-0.026038972	0.247818829	0.09573015
K	A	1	WB	HH	10	1.66	highN	highP	No	no	17.509	36.583	70.062	87.592	145.255	171.623	0.245622872	0.162449228	0.074436368	0.126450287	0.055603131	0.055603131	0.245622872	0.132912377
B	A	1	WB	HH	10	1.66	highN	highP	No	no	9.192	17.748	41.882	52.273	87.582	104.024	0.219313098	0.214645827	0.073874615	0.129023878	0.057348715	0.057348715	0.219313098	0.138841226
D	B	3	WB	HH	10	1.66	highN	highP	Yes	yes		27.066	37.368	38.404	27.251	31.071		0.080634099	0.009115633	-0.085767851	0.04372823	-0.085767851	0.080634099	0.011927528
G	A	4	LM	HL	10	0.083	highN	lowP	No	no	16.79	26.551	24.119	18.556	21.781	23.142	0.152761314	-0.024016875	-0.087402242	0.040061211	0.020203706	-0.087402242	0.152761314	0.020321423
M	A	1	LM	HL	10	0.083	highN	lowP	No	no	16.025	22.204	28.387	27.973	18.574	21.536	0.108707483	0.06141471	-0.004897178	-0.102369251	0.049321067	-0.102369251	0.108707483	0.022435366
E	C	2	LM	HL	10	0.083	highN	lowP	No	no	12.653	17.351	21.492	17.046	19.127	10.993	0.105251933	0.053507658	-0.077255067	0.028796344	-0.184614081	-0.184614081	0.105251933	-0.014862642
N	C	2	LM	HL	10	0.083	highN	lowP	Yes	no			36.721	34.757	36.721	24.382			-0.018322603	0.013741952	-0.136501214	-0.136501214	0.013741952	-0.047027288
D	A	1	LM	HL	10	0.083	highN	lowP	Yes	no		18.077	18.38	18.521	19.709	15.532		0.004155676	0.002547369	0.01554254	-0.079390991	-0.079390991	0.01554254	-0.014286351
F	B	3	LM	HL	10	0.083	highN	lowP	Yes	no				27.832	32.051	38.499				0.035285487	0.061101294	0.035285487	0.061101294	0.04819339
M	C	1	SP	HL	10	0.083	highN	lowP	No	no	19.861	32.405	60.884	55.925	53.123	61.558	0.163184907	0.157664421	-0.028319636	-0.012850382	0.04912328	-0.028319636	0.163184907	0.065760518
G	C	4	SP	HL	10	0.083	highN	lowP	No	no	21.365	22.783	32.918	22.316	23.67	10.42	0.021420192	0.092001244	-0.129571904	0.014726128	-0.273493796	-0.273493796	0.092001244	-0.054983627
F	A	3	SP	HL	10	0.083	highN	lowP	No	no	16.977	20.011	26.304	21.959	30.054	33.804	0.054807545	0.068359724	-0.060181314	0.078454671	0.039194458	-0.060181314	0.078454671	0.036127017
E	B	2	SP	HL	10	0.083	highN	lowP	No	no	18.337	23.026	26.235	10.679	11.999	11.502	0.075901045	0.032617596	-0.299605067	0.029136029	-0.014100793	-0.299605067	0.075901045	-0.035210238
N	B	2	SP	HL	10	0.083	highN	lowP	Yes	no			61.447	61.556	66	35.271			0.000590772	0.017426853	-0.208864548	-0.208864548	0.017426853	-0.063615641
D	C	1	SP	HL	10	0.083	highN	lowP	Yes	no		23.635	37.651	38.361	44.831	21.556		0.116407713	0.006227268	0.038964636	-0.244081888	-0.244081888	0.116407713	-0.020620568
M	B	1	WB	HL	10	0.083	highN	lowP	No	no	17.952	29.787	36.734	29.789	18.979	15.241	0.168790176	0.052407675	-0.06985452	-0.112701523	-0.073114647	-0.112701523	0.168790176	-0.006894568
E	A	2	WB	HL	10	0.083	highN	lowP	No	no	14.211	22.715	31.772	24.317	19.158	15.718	0.156336396	0.083889975	-0.089136568	-0.059613828	-0.065971277	-0.089136568	0.156336396	0.00510094
F	C	3	WB	HL	10	0.083	highN	lowP	No	no	17.841	27.89	37.151	30.883	0	0	0.148923007	0.071680622	-0.061594939			-0.061594939	0.148923007	0.053002897
G	B	4	WB	HL	10	0.083	highN	lowP	No	no	20.501	27.329	41.11	27.265	20.464	2.149	0.095824915	0.102075748	-0.136882524	-0.071734146	-0.751221542	-0.751221542	0.102075748	-0.15238751
N	A	2	WB	HL	10	0.083	highN	lowP	Yes	no			74.326	56.072	31.902	18.988			-0.093941415	-0.140991969	-0.172953834	-0.172953834	-0.093941415	-0.135962406
D	B	1	WB	HL	10	0.083	highN	lowP	Yes	no		15.957	27.107	23.134	26.11	28.853		0.132473598	-0.052829533	0.030253746	0.03329853	-0.052829533	0.132473598	0.035799085
L	B	1	LM	HM	10	0.83	highN	medP	No	yes	24.804	44.314	61.422	74.701	89.673	105.951	0.193431908	0.081616856	0.065241801	0.04566906	0.055602334	0.04566906	0.193431908	0.088312392
F	B	4	LM	HM	10	0.83	highN	medP	No	no	15.585	33.297	53.6	51.675	49.416	50.2	0.253052797	0.119020441	-0.012191654	-0.011174962	0.005246923	-0.012191654	0.253052797	0.070790709
M	A	2	LM	HM	10	0.83	highN	medP	No	no	19.475	38.191	60.445	67.582	93.943	139.882	0.224489431	0.114783494	0.037202605	0.082336635	0.132703665	0.037202605	0.224489431	0.118303166
E	C	3	LM	HM	10	0.83	highN	medP	No	no	12.24	21.085	37.567	42.853	40.413	44.409	0.181284203	0.14439103	0.043883216	-0.014656035	0.031430212	-0.014656035	0.181284203	0.077266525
C	B	1	LM	HM	10	0.83	highN	medP	No	no	16.485	23.29	35.632	35.604	36.436	36.693	0.115191069	0.106305007	-0.00026204	0.005774826	0.002342901	-0.00026204	0.115191069	0.045870353
D	A	2	LM	HM	10	0.83	highN	medP	Yes	no		35.145	53.809	61.129	58.621	73.625		0.106489595	0.042515215	-0.010473348	0.075963883	-0.010473348	0.106489595	0.053623836
E	B	3	SP	HM	10	0.83	highN	medP	No	yes	22.619	48.468	75.965	79.361	68.089	76.821	0.254037842	0.11234223	0.014578119	-0.038297848	0.040220789	-0.038297848	0.254037842	0.076576226
M	C	2	SP	HM	10	0.83	highN	medP	No	no	15.66	61.938	114.609	162.909	213.188	244.635	0.458341398	0.153848113	0.117221809	0.067245661	0.121103617	0.045864299	0.458341398	0.168504256
F	A	4	SP	HM	10	0.83	highN	medP	No	no	15.191	40.309	105.991	125.983	175.617	208.658	0.325290541	0.241694854	0.057597597	0.083039628	0.057463687	0.057463687	0.325290541	0.153017261
C	A	1	SP	HM	10	0.83	highN	medP	No	no	14.211	29.83	43.085	58.123	85.228	113.863	0.247166095	0.091915078	0.099795515	0.095692141	0.096555318	0.091915078	0.247166095	0.126224829
L	A	1	SP	HM	10	0.83	highN	medP	No	no	25.067	34.5	60.698	81.634	135.324	171.222	0.106469028	0.141237856	0.098778364	0.126356515	0.078429686	0.078429686	0.141237856	0.11025429
D	C	2	SP	HM	10	0.83	highN	medP	Yes	no		68.306	99.087	117.639	140.367	207.175		0.09300016	0.057207454	0.044159952	0.129767809	0.044159952	0.129767809	0.081033844
E	A	3	WB	HM	10	0.83	highN	medP	No	yes	15.843	33.376	52.828	44.264	50.68	52.629	0.248369772	0.114801069	-0.058956549	0.033839912	0.012578648	-0.058956549	0.248369772	0.07012657
M	B	2	WB	HM	10	0.83	highN	medP	No	yes	25.606	35.439	47.019	41.955	44.449	69.189	0.108328737	0.070684717	-0.03798472	0.014436212	0.147499809	-0.03798472	0.147499809	0.060592951
C	C	1	WB	HM	10	0.83	highN	medP	No	no	9.444	18.912	39.604	37.036	59.01	46.471	0.231472341	0.184783371	-0.02234657	0.116454127	-0.079626153	-0.079626153	0.231472341	0.086147423
L	C	1	WB	HM	10	0.83	highN	medP	No	no	23.707	44.487	69.809	79.421	121.23	93.729	0.209808883	0.112641482	0.042999959	0.105731688	-0.085760643	-0.085760643	0.209808883	0.077084274
F	C	4	WB	HM	10	0.83	highN	medP	No	no	19.791	36.771	57.239	44.835	56.441	89.043	0.206494067	0.110631498	-0.081415467	0.05755169	0.151974518	-0.081415467	0.206494067	0.089047261
D	B	2	WB	HM	10	0.83	highN	medP	Yes	yes		26.966	40.538	20.899	20.014	27.129		0.101915748	-0.220846165	-0.010817321	0.101390413	-0.220846165	0.101915748	-0.007089331
A	A	3	LM	LH	0.5	1.66	lowN	highP	No	no	14.505	20.359	41.552	40.171	48.025	47.455	0.113009886	0.178355645	-0.011266771	0.044644092	-0.003979938	-0.011266771	0.178355645	0.064152583
B	C	4	LM	LH	0.5	1.66	lowN	highP	No	no	15.627	22.797	45.766	36.69	56.078	68.753	0.125876254	0.174228127	-0.073679073	0.106059835	0.067925598	-0.073679073	0.174228127	0.080082148
H	C	1	LM	LH	0.5	1.66	lowN	highP	No	no	11.847	19.637	29.744	32.339	42.21	43.553	0.168446957	0.103802972	0.027882167	0.066595807	0.010440476	0.010440476	0.168446957	0.075433676
J	A	3	LM	LH	0.5	1.66	lowN	highP	No	no	13.911	17.479	29.626	33.657	41.703	45.59	0.076106755	0.131913048	0.042522901	0.053588003	0.029705109	0.029705109	0.131913048	0.066767163
I	B	2	LM	LH	0.5	1.66	lowN	highP	No	no	19.096	26.36	44.517	40.813	46.56	52.339	0.107456274	0.131005857	-0.028956827	0.032935286	0.038999996	-0.028956827	0.131005857	0.056288117
K	C	4	LM	LH	0.5	1.66	lowN	highP	No	no	11.852	16.579	27.673	27.498	43.563	45.845	0.111880068	0.128080094	-0.002114645	0.115023723	0.017019325	-0.002114645	0.128080094	0.073977713
B	B	4	SP	LH	0.5	1.66	lowN	highP	No	yes	19.299	21.54	29.011	24.514	36.231	42.325	0.036619464	0.074440849	-0.056143562	0.097667681	0.051820941	-0.056143562	0.097667681	0.040881074
A	C	3	SP	LH	0.5	1.66	lowN	highP	No	no	9.812	26.875	51.311	53.126	67.791	72.981	0.335863453	0.161677167	0.011587099	0.060940748	0.024589897	0.011587099	0.335863453	0.118931673
H	B	1	SP	LH	0.5	1.66	lowN	highP	No	no	22.317	38.179	61.643	58.992	76.98	71.199	0.178978969	0.119768513	-0.014652612	0.066535952	-0.026022291	-0.026022291	0.178978969	0.064921706
J	C	3	SP	LH	0.5	1.66	lowN	highP	No	no	30.781	47.445	70.75	76.438	71.465	84.708	0.14422451	0.099895348	0.025775806	-0.016818034	0.05666741	-0.016818034	0.14422451	0.061949008
I	A	2	SP	LH	0.5	1.66	lowN	highP	No	no	16.875	19.917	32.78	41.565	35.192	45.286	0.055246801	0.124561234	0.079146631	-0.041609921	0.084059717	-0.041609921	0.124561234	0.060280892
K	B	4	SP	LH	0.5	1.66	lowN	highP	No	no	20.57	21.817	28.059	31.358	45.416	36.408	0.019618593	0.062904988	0.037053327	0.092598762	-0.073691978	-0.073691978	0.092598762	0.027696738
I	C	2	WB	LH	0.5	1.66	lowN	highP	No	no	9.795	14.565	19.859	15.736	10.732	18.321	0.13224978	0.077508979	-0.077568741	-0.095680287	0.17827267	-0.095680287	0.17827267	0.04295648
B	A	4	WB	LH	0.5	1.66	lowN	highP	No	no	11.131	14.419	18.887	12.319	5.981	6.561	0.086270924	0.067481768	-0.14244369	-0.180638752	0.030851751	-0.180638752	0.086270924	-0.0276956
A	B	3	WB	LH	0.5	1.66	lowN	highP	No	no	14.069	16.726	22.407	18	14.76	12.499	0.057663533	0.073102254	-0.073000551	-0.049612735	-0.055424059	-0.073000551	0.073102254	-0.009454312
J	B	3	WB	LH	0.5	1.66	lowN	highP	No	no	12.492	14.564	16.665	18.717	17.371	14.636	0.051154764	0.033689495	0.038707163	-0.018657513	-0.057105967	-0.057105967	0.051154764	0.009557588
K	A	4	WB	LH	0.5	1.66	lowN	highP	No	no	17.231	17.623	19.725	15.249	11.762	4.301	0.00749826	0.0281705	-0.08579098	-0.064909983	-0.335342147	-0.335342147	0.0281705	-0.09007487
H	A	1	WB	LH	0.5	1.66	lowN	highP	No	no	25.589	27.605	26.997	19.86	21.543	12.993	0.025278115	-0.005567792	-0.102339363	0.02033582	-0.168546729	-0.168546729	0.025278115	-0.04616799
C	B	3	LM	LL	0.5	0.083	lowN	lowP	No	no	9.902	15.99	26.022	27.594	28.614	32.286	0.159742257	0.121744702	0.019552008	0.009074438	0.040245864	0.009074438	0.159742257	0.070071854
M	A	4	LM	LL	0.5	0.083	lowN	lowP	No	no	16.841	24.942	37.116	34.586	33.514	35.196	0.130912247	0.099373753	-0.023533056	-0.007871428	0.016323059	-0.023533056	0.130912247	0.043040915
L	B	3	LM	LL	0.5	0.083	lowN	lowP	No	no	16.99	23.004	37.709	36.205	41.867	44.625	0.101014393	0.12355767	-0.013567187	0.036325174	0.021265438	-0.013567187	0.12355767	0.053719097
K	C	2	LM	LL	0.5	0.083	lowN	lowP	No	no	16.572	22.185	31.078	25.42	33.904	33.72	0.097233954	0.084270947	-0.066987969	0.071999184	-0.001813956	-0.066987969	0.097233954	0.036940432
B	C	2	LM	LL	0.5	0.083	lowN	lowP	No	no	15.383	16.875	24.818	19.56	24.394	25.57	0.030856744	0.09643399	-0.079360844	0.055212634	0.015694196	-0.079360844	0.09643399	0.023767344
D	A	4	LM	LL	0.5	0.083	lowN	lowP	Yes	no		15.212	23.721	22.403	27.042	31.229		0.111069035	-0.019055284	0.047049084	0.047985312	-0.019055284	0.111069035	0.046762037
B	B	2	SP	LL	0.5	0.083	lowN	lowP	No	yes	23.396	28.078	34.62	33.964	39.178	25.376	0.060807095	0.0523613	-0.006376803	0.035703556	-0.144770506	-0.144770506	0.060807095	-0.000455072
C	A	3	SP	LL	0.5	0.083	lowN	lowP	No	no	10.47	18.884	24.799	28.465	29.729	28.985	0.196600326	0.068122082	0.045957311	0.010861934	-0.008448182	-0.008448182	0.196600326	0.062618694
K	B	2	SP	LL	0.5	0.083	lowN	lowP	No	no	15.988	27.718	43.692	40.001	46.303	54.843	0.183414527	0.113770749	-0.029420188	0.036575575	0.056422601	-0.029420188	0.183414527	0.072152653
M	C	4	SP	LL	0.5	0.083	lowN	lowP	No	no	24.342	33.126	45.258	42.864	41.599	49.948	0.102705073	0.078015244	-0.018115712	-0.007489046	0.060968779	-0.018115712	0.102705073	0.043216867
L	A	3	SP	LL	0.5	0.083	lowN	lowP	No	no	23.153	22.859	26.811	28.09	34.412	21	-0.004259816	0.039866835	0.015533797	0.050747925	-0.164627634	-0.164627634	0.050747925	-0.012547779
D	C	4	SP	LL	0.5	0.083	lowN	lowP	Yes	no		34.292	79.397	90.179	108.268	119.148		0.209887123	0.042445333	0.045703263	0.031918928	0.031918928	0.209887123	0.082488662
C	C	3	WB	LL	0.5	0.083	lowN	lowP	No	no	11.873	20.273	20.956	15.556	16.674	6.631	0.178341012	0.008283763	-0.099326195	0.017351051	-0.307364999	-0.307364999	0.178341012	-0.040543074
B	A	2	WB	LL	0.5	0.083	lowN	lowP	No	no	8.004	12.17	13.808	9.082	8.673	3.663	0.139677497	0.031568557	-0.139651234	-0.01151992	-0.287310756	-0.287310756	0.139677497	-0.053447171
M	B	4	WB	LL	0.5	0.083	lowN	lowP	No	no	16.124	23.747	18.802	10.811	9.692	11.66	0.12904912	-0.05837324	-0.184466371	-0.027315833	0.061621126	-0.184466371	0.12904912	-0.015897039
K	A	2	WB	LL	0.5	0.083	lowN	lowP	No	no	19.846	22.507	28.596	20.486	13.515	9.21	0.041941299	0.059860119	-0.111175041	-0.103985387	-0.127836776	-0.127836776	0.059860119	-0.048239157
L	C	3	WB	LL	0.5	0.083	lowN	lowP	No	no	24.626	24.319	19.422	16.974	11.919	9.417	-0.004181619	-0.056212873	-0.044907894	-0.088387249	-0.078539066	-0.088387249	-0.004181619	-0.05444574
D	B	4	WB	LL	0.5	0.083	lowN	lowP	Yes	no		20.613	22.729	20.906	14.925	13.15		0.024429924	-0.027868481	-0.084249635	-0.0422053	-0.084249635	0.024429924	-0.032473373
C	B	4	LM	LM	0.5	0.83	lowN	medP	No	no	9.985	16.872	28.866	24.611	32.246	37.001	0.174857159	0.134252247	-0.053156978	0.067550127	0.045850312	-0.053156978	0.174857159	0.073870573
B	C	3	LM	LM	0.5	0.83	lowN	medP	No	no	17.214	26.827	38.204	29.141	53.776	59.653	0.147895279	0.088382845	-0.090264702	0.153170288	0.03457239	-0.090264702	0.153170288	0.06675122
J	A	2	LM	LM	0.5	0.83	lowN	medP	No	no	13.169	20.834	32.231	33.54	36.487	44.798	0.152906895	0.109085614	0.013270011	0.021054319	0.068402488	0.013270011	0.152906895	0.072943865
K	C	3	LM	LM	0.5	0.83	lowN	medP	No	no	15.923	23.911	35.993	31.172	42.905	45.845	0.135524666	0.102246468	-0.04793474	0.079867028	0.022092591	-0.04793474	0.135524666	0.058359203
I	B	1	LM	LM	0.5	0.83	lowN	medP	No	no	21.383	32.027	46.96	51.76	62.987	64.909	0.134661028	0.09567922	0.032440492	0.049077676	0.010019311	0.010019311	0.134661028	0.064375545
A	A	2	LM	LM	0.5	0.83	lowN	medP	No	no	16.823	24.139	38.526	45.036	43.944	46.603	0.120360597	0.116876137	0.052042944	-0.006136518	0.01958294	-0.006136518	0.120360597	0.06054522
C	A	4	SP	LM	0.5	0.83	lowN	medP	No	no	9.792	10.874	20.276	22.814	39.575	31.265	0.034936298	0.155765825	0.039312154	0.137705806	-0.078566115	-0.078566115	0.155765825	0.057830794
I	A	1	SP	LM	0.5	0.83	lowN	medP	No	no	24.486	38.323	54.528	58.474	62.336	67.108	0.149316237	0.088166023	0.023289293	0.015989224	0.024588051	0.015989224	0.149316237	0.060269766
B	B	3	SP	LM	0.5	0.83	lowN	medP	No	no	15.265	22.096	32.846	39.108	37.838	43.87	0.12327799	0.099108344	0.058165693	-0.00825329	0.049305609	-0.00825329	0.12327799	0.064320869
A	C	2	SP	LM	0.5	0.83	lowN	medP	No	no	34.37	47.562	69.512	72.641	75.827	66.507	0.108283344	0.094866319	0.0146767	0.010731232	-0.043715741	-0.043715741	0.108283344	0.036968371
J	C	2	SP	LM	0.5	0.83	lowN	medP	No	no	12.103	15.166	23.135	30.512	28.753	36.543	0.075200908	0.105572636	0.092257809	-0.014844485	0.079915847	-0.014844485	0.105572636	0.067620543
K	B	3	SP	LM	0.5	0.83	lowN	medP	No	no	26.449	27.324	33.382	38.171	35.672	41.565	0.010849029	0.050062849	0.044686411	-0.016927499	0.050964133	-0.016927499	0.050964133	0.027926984
I	C	1	WB	LM	0.5	0.83	lowN	medP	No	no	18.118	18.091	22.31	15.382	11.747	15.831	-0.000497114	0.052405108	-0.123945671	-0.067400026	0.099457385	-0.123945671	0.099457385	-0.007996064
A	B	2	WB	LM	0.5	0.83	lowN	medP	No	no	13.364	9.581	13.014	10.675	10.305	8.707	-0.110927518	0.076560933	-0.066040381	-0.008818836	-0.056167305	-0.110927518	0.076560933	-0.033078621
J	B	2	WB	LM	0.5	0.83	lowN	medP	No	no	14.486	17.925	21.268	22.612	18.372	15.308	0.071004574	0.042751802	0.020425714	-0.051913243	-0.0608174	-0.0608174	0.071004574	0.00429029
B	A	3	WB	LM	0.5	0.83	lowN	medP	No	no	18.546	19.29	25.133	20.576	21.702	10.41	0.013110898	0.066148724	-0.066685459	0.013319769	-0.24487918	-0.24487918	0.066148724	-0.043797049
K	A	3	WB	LM	0.5	0.83	lowN	medP	No	no	13.985	16.519	17.693	15.0529	14.18	9.868	0.055508636	0.017164462	-0.053866139	-0.014934536	-0.120845107	-0.120845107	0.055508636	-0.023394537
C	C	4	WB	LM	0.5	0.83	lowN	medP	Yes	no		16.402	19.017	11.912	11.703	9.471		0.036982509	-0.155929007	-0.004425269	-0.070536907	-0.155929007	0.036982509	-0.048477168
A	A	1	LM	MH	5	1.66	medN	highP	No	no	14.301	21.362	64.353	98.53	159.677	190.42	0.133761393	0.275692478	0.141992506	0.120697989	0.058693045	0.058693045	0.275692478	0.146167482
G	A	3	LM	MH	5	1.66	medN	highP	No	no	11.655	25.184	65.916	84.734	107.438	124.335	0.256824533	0.240543083	0.083711911	0.05934925	0.048688533	0.048688533	0.256824533	0.137823462
H	C	4	LM	MH	5	1.66	medN	highP	No	no	20.123	36.839	94.809	112.595	157.629	182.481	0.201564542	0.236326819	0.057310989	0.084111715	0.048800629	0.048800629	0.236326819	0.125622939
F	B	2	LM	MH	5	1.66	medN	highP	No	no	19.109	33.698	50.148	55.084	49.821	52.991	0.18909302	0.099385036	0.031293553	-0.025105678	0.020561835	-0.025105678	0.18909302	0.063045553
E	C	1	LM	MH	5	1.66	medN	highP	No	no	12.066	14.517	30.349	47.954	70.279	97.087	0.061642932	0.184360798	0.152492883	0.095557704	0.107711483	0.061642932	0.184360798	0.12035316
N	C	1	LM	MH	5	1.66	medN	highP	Yes	no			52.443	89.158	138.064	156.451			0.176894404	0.109326817	0.041675172	0.041675172	0.176894404	0.109298798
A	C	1	SP	MH	5	1.66	medN	highP	No	no	15.683	35.774	131.075	175	237.989	280.994	0.27488135	0.324637076	0.096338765	0.07685962	0.055369621	0.055369621	0.324637076	0.165617286
E	B	1	SP	MH	5	1.66	medN	highP	No	no	18.832	39.715	84.936	120.572	157.78	221.118	0.2487238	0.19004227	0.116783018	0.067238643	0.112498279	0.067238643	0.2487238	0.147057202
G	C	3	SP	MH	5	1.66	medN	highP	No	no	25.161	52.527	102.792	126.107	206.373	250.392	0.245344049	0.167845051	0.068141075	0.123138615	0.064447493	0.064447493	0.245344049	0.133783256
H	B	4	SP	MH	5	1.66	medN	highP	No	no	31.291	55.579	126.649	154.684	188.326	208.723	0.191491639	0.205903512	0.066654949	0.049197544	0.034277837	0.034277837	0.205903512	0.109505096
N	B	1	SP	MH	5	1.66	medN	highP	Yes	no			80.29	118.677	164.615	182.006			0.130253479	0.081800974	0.033476746	0.033476746	0.130253479	0.081843733
F	A	2	SP	MH	5	1.66	medN	highP	Yes	no		66.952	116.179	147.569	195.542	229.083		0.13778904	0.079721253	0.070369832	0.052769731	0.052769731	0.13778904	0.085162464
H	A	4	WB	MH	5	1.66	medN	highP	No	no	17.649	35.737	79.814	77.101	112.091	109.028	0.235169147	0.20087809	-0.011527559	0.093548698	-0.009235437	-0.011527559	0.235169147	0.101766588
E	A	1	WB	MH	5	1.66	medN	highP	No	no	19.281	38.754	92.32	96.096	134.788	160.022	0.232704607	0.217006707	0.013362296	0.08458887	0.057202711	0.013362296	0.232704607	0.120973038
G	B	3	WB	MH	5	1.66	medN	highP	No	no	12.566	23.777	52.673	55.079	82.726	89.123	0.212574658	0.198846066	0.014888509	0.101691356	0.024827832	0.014888509	0.212574658	0.110565684
A	B	1	WB	MH	5	1.66	medN	highP	No	no	31.087	45.802	99.696	113.827	140.817	139.774	0.129179344	0.194449449	0.044184732	0.053195356	-0.002478114	-0.002478114	0.194449449	0.083706153
F	C	2	WB	MH	5	1.66	medN	highP	No	no	21.298	35.446	69.527	63.486	74.579	114.885	0.16979908	0.168426189	-0.030298586	0.040259889	0.144024221	-0.030298586	0.16979908	0.098442159
N	A	1	WB	MH	5	1.66	medN	highP	Yes	no			134.736	161.002	160.25	127.061			0.059366493	-0.001170423	-0.077355937	-0.077355937	0.059366493	-0.006386622
H	C	2	LM	ML	5	0.083	medN	lowP	No	no	18.836	30.108	56.682	54.221	62.913	59.832	0.156340328	0.158166446	-0.014796138	0.037171133	-0.016737395	-0.016737395	0.158166446	0.064028875
J	A	1	LM	ML	5	0.083	medN	lowP	No	no	11.723	17.844	22.353	24.807	19.302	19.934	0.140038198	0.056323306	0.034721777	-0.062729288	0.010739366	-0.062729288	0.140038198	0.035818672
G	A	1	LM	ML	5	0.083	medN	lowP	No	no	16.021	24.122	39.822	39.643	38.164	34.64	0.136407975	0.125323809	-0.001501712	-0.009505431	-0.032294526	-0.032294526	0.136407975	0.043686023
I	B	3	LM	ML	5	0.083	medN	lowP	No	no	15.394	19.804	30.374	27.964	31.937	31.881	0.083968705	0.10692576	-0.027556337	0.033211811	-0.000584997	-0.027556337	0.10692576	0.039192988
A	A	4	LM	ML	5	0.083	medN	lowP	No	no	10.239	16.512	27.845	27.779	31.788	29.283	0.159294477	0.130641507	-0.000791026	0.03370213	-0.027360572	-0.027360572	0.159294477	0.059097303
J	A	4	LM	ML	5	0.083	medN	lowP	No	no	12.594	17.236	24.741	23.266	24.919	23.308	0.104593237	0.090365392	-0.020489573	0.017159374	-0.022277972	-0.022277972	0.104593237	0.033870092
J	C	1	SP	ML	5	0.083	medN	lowP	No	no	18.493	32.185	53.867	41.763	48.65	45.824	0.184702741	0.128754385	-0.084835755	0.038160257	-0.019947946	-0.084835755	0.184702741	0.049366736
H	B	2	SP	ML	5	0.083	medN	lowP	No	no	25.453	39.164	51.906	55.142	63.47	32.331	0.143641448	0.070419108	0.020159095	0.035163919	-0.224846944	-0.224846944	0.143641448	0.008907325
I	A	3	SP	ML	5	0.083	medN	lowP	No	no	13.363	20.299	34.239	37.666	32.81	28.62	0.139360643	0.13069843	0.031797495	-0.034506121	-0.045542524	-0.045542524	0.139360643	0.044361585
G	C	1	SP	ML	5	0.083	medN	lowP	No	no	25.313	25.11	30.718	21.26	12.461	14.002	-0.002683975	0.050395657	-0.12267381	-0.133555901	0.03886547	-0.133555901	0.050395657	-0.033930512
A	C	4	SP	ML	5	0.083	medN	lowP	No	no	19.337	45.341	63.116	56.608	50.237	41.531	0.28406378	0.082690651	-0.036274662	-0.029849628	-0.063437224	-0.063437224	0.28406378	0.047438584
J	C	4	SP	ML	5	0.083	medN	lowP	No	no	17.695	25.955	37.166	39.451	38.462	34.774	0.127694052	0.089757524	0.019888344	-0.006347164	-0.033600253	-0.033600253	0.127694052	0.0394785
I	C	3	WB	ML	5	0.083	medN	lowP	No	no	10.876	20.185	34.765	25.887	9.687	9.698	0.206127076	0.135917845	-0.098290074	-0.245739033	0.000378299	-0.245739033	0.206127076	-0.000321177
G	B	1	WB	ML	5	0.083	medN	lowP	No	no	20.311	35.636	50.408	44.619	26.876	13.054	0.187397917	0.086698382	-0.040663372	-0.126731521	-0.240713032	-0.240713032	0.187397917	-0.026802325
J	B	1	WB	ML	5	0.083	medN	lowP	No	no	14.885	24.893	35.328	31.606	18.408	5.822	0.171410882	0.087522303	-0.037109625	-0.135140406	-0.383713836	-0.383713836	0.171410882	-0.059406136
H	A	2	WB	ML	5	0.083	medN	lowP	No	no	34.989	52.611	74.727	46.825	39.727	27.149	0.135963832	0.087729062	-0.155808075	-0.041096548	-0.126896948	-0.155808075	0.135963832	-0.020021735
J	B	4	WB	ML	5	0.083	medN	lowP	No	no	19.151	31.549	33.555	34.524	11.297	2.157	0.166395653	0.015410998	0.009489617	-0.279279383	-0.551939612	-0.551939612	0.166395653	-0.127984545
A	B	4	WB	ML	5	0.083	medN	lowP	No	no	16.777	26.32	35.428	30.232	14.551	3.434	0.150106735	0.07429334	-0.052867167	-0.182810312	-0.481311319	-0.481311319	0.150106735	-0.098517744
H	C	3	LM	MM	5	0.83	medN	medP	No	no	21.891	45.949	120.873	140.864	182.833	191.587	0.247152164	0.24180208	0.051018159	0.06519457	0.015589615	0.015589615	0.247152164	0.124151318
I	B	4	LM	MM	5	0.83	medN	medP	No	no	18.498	33.546	78.489	94.208	146.034	167.98	0.198418338	0.212510214	0.060848872	0.109583592	0.046668484	0.046668484	0.212510214	0.1256059
G	A	2	LM	MM	5	0.83	medN	medP	No	no	10.231	20.05	53.354	74.393	101.359	114.993	0.224268942	0.244679949	0.1108043	0.077326705	0.042067529	0.042067529	0.244679949	0.139829485
F	B	1	LM	MM	5	0.83	medN	medP	No	no	16.583	27.202	59.418	70.633	94.114	111.592	0.164970809	0.195326678	0.057633416	0.071752339	0.05678085	0.05678085	0.195326678	0.109292818
N	C	4	LM	MM	5	0.83	medN	medP	Yes	no			54.994	65.962	111.226	142.15			0.060618243	0.130621337	0.08177289	0.060618243	0.130621337	0.091004157
N	C	3	LM	MM	5	0.83	medN	medP	Yes	no			65.614	83.138	110.338	104.246			0.078904263	0.070761626	-0.01893163	-0.01893163	0.078904263	0.043578086
H	B	3	SP	MM	5	0.83	medN	medP	No	no	36.404	89.614	170.521	186.193	222.894	251.448	0.300277633	0.160836725	0.029308438	0.044978138	0.040179962	0.029308438	0.300277633	0.115116179
I	A	4	SP	MM	5	0.83	medN	medP	No	no	20.5	36.697	69.159	100.531	128.206	167.145	0.194090041	0.158428298	0.124685979	0.060793052	0.088407785	0.060793052	0.194090041	0.125281031
F	A	1	SP	MM	5	0.83	medN	medP	No	no	16.737	41.082	75.504	100.285	147.451	174.765	0.299316077	0.152153891	0.094610166	0.096369946	0.056648766	0.056648766	0.299316077	0.139819769
G	C	2	SP	MM	5	0.83	medN	medP	No	no	19.874	43.875	75.851	83.594	113.379	123.22	0.263977446	0.136856552	0.032400286	0.07619111	0.027745062	0.027745062	0.263977446	0.107434091
N	B	4	SP	MM	5	0.83	medN	medP	Yes	no			124.854	145.874	164.104	164.092			0.05186606	0.029439284	-2.44E-05	-2.44E-05	0.05186606	0.027093656
N	B	3	SP	MM	5	0.83	medN	medP	Yes	no			86.24	98.52	127.069	128.699			0.044375155	0.063617668	0.0042487	0.0042487	0.063617668	0.037413841
I	C	4	WB	MM	5	0.83	medN	medP	No	no	11.446	24.273	63.991	57.884	64.775	90.466	0.250574766	0.242344457	-0.033433814	0.02811968	0.111351454	-0.033433814	0.250574766	0.119791309
H	A	3	WB	MM	5	0.83	medN	medP	No	no	17.703	28.61	67.723	53.731	74.968	74.53	0.160007397	0.215417387	-0.077145247	0.08326781	-0.001953209	-0.077145247	0.215417387	0.075918828
G	B	2	WB	MM	5	0.83	medN	medP	No	no	15.224	31.151	62.182	69.444	100.028	103.617	0.238657739	0.172804805	0.036818368	0.091232369	0.011750421	0.011750421	0.238657739	0.11025274
F	C	1	WB	MM	5	0.83	medN	medP	No	no	20.127	28.785	63.34	63.994	87.957	103.886	0.119264074	0.197165656	0.003424096	0.079514682	0.055482028	0.003424096	0.197165656	0.090970107
N	A	4	WB	MM	5	0.83	medN	medP	Yes	no			52.392	70.108	82.891	55.088			0.097094334	0.041872395	-0.136198195	-0.136198195	0.097094334	0.000922845
N	A	3	WB	MM	5	0.83	medN	medP	Yes	no			76.314	96.892	120.347	100.497			0.079580183	0.05419557	-0.060083787	-0.060083787	0.079580183	0.024563989
